# Supplementary material for: The Cytokine, Chemokine, and Growth Factor Network of Prenatal Depression
Source: Brain Sci. 2023 Apr 26;13(5):727. doi: 10.3390/brainsci13050727 (PMC10216549; doi:10.3390/brainsci13050727)
Supplement: Supplementary file 1 [file brainsci-13-00727-s001.zip]

Archive with 1 entries (1 files):
- brainsci-2344874-supplementary.pdf
